# Supplementary material for: Exposure of Paracoccidioides brasiliensis to Mebendazole Leads to Inhibition of Fungal Energy Production
Source: Antibiotics (Basel). 2023 Jan 18;12(2):206. doi: 10.3390/antibiotics12020206 (PMC9951877; doi:10.3390/antibiotics12020206)
Supplement: Supplementary file 1 [file antibiotics-12-00206-s001.zip]

Archive with 1 entries (1 files):
- antibiotics-2158427-supplementary.pdf
